# Supplementary material for: First record of the genus Pectapalochrus Tshernyshev, 2016 (Coleoptera, Malachiidae) from China
Source: Biodivers Data J. 2023 May 10;11:e104877. doi: 10.3897/BDJ.11.e104877 (PMC10848852; doi:10.3897/BDJ.11.e104877)
Supplement: XML Treatment for Pectapalochrus [file BDJ.11.e104877-treatment1.xml]

<!DOCTYPE tp:taxon-treatment
  PUBLIC "-//TaxonX//DTD Taxonomic Treatment Publishing DTD v0 20100105//EN" "tax-treatment-NSO.dtd">
<tp:taxon-treatment xmlns:tp="http://www.plazi.org/taxpub"><tp:treatment-meta><mixed-citation publication-type="journal"><person-group><name><surname>Tong</surname><given-names>Junbo</given-names></name><name><surname>Tshernyshev</surname><given-names>Sergei E.</given-names></name><name><surname>Liu</surname><given-names>Haoyu</given-names></name><name><surname>Yang</surname><given-names>Yuxia</given-names></name></person-group><article-title>First record of the genus <italic><tp:taxon-name><tp:taxon-name-part taxon-name-part-type="genus" reg="Pectapalochrus">Pectapalochrus</tp:taxon-name-part></tp:taxon-name></italic> Tshernyshev, 2016 (<tp:taxon-name><tp:taxon-name-part taxon-name-part-type="order">Coleoptera</tp:taxon-name-part></tp:taxon-name>, <tp:taxon-name><tp:taxon-name-part taxon-name-part-type="family">Malachiidae</tp:taxon-name-part></tp:taxon-name>) from China</article-title><source>Biodivers Data J</source><day>10</day><month>05</month><year>2023</year><volume>11</volume><pub-id pub-id-type="doi">10.3897/BDJ.11.e104877</pub-id></mixed-citation></tp:treatment-meta><tp:nomenclature><tp:taxon-name>
            <object-id xmlns:xlink="http://www.w3.org/1999/xlink" content-type="arpha" xlink:type="simple">33159C26-C909-5FC4-8580-AC92AB0E3F47</object-id>
            <tp:taxon-name-part taxon-name-part-type="genus">Pectapalochrus</tp:taxon-name-part>
          </tp:taxon-name><tp:taxon-authority>Tshernyshev, 2016</tp:taxon-authority><tp:nomenclature-citation-list><tp:nomenclature-citation><tp:taxon-name>
                <tp:taxon-name-part taxon-name-part-type="genus" reg="Pectapalochrus">Pectapalochrus</tp:taxon-name-part>
              </tp:taxon-name><comment> Tshernyshev, 2016 - <xref ref-type="bibr" rid="B9709512">Tshernyshev 2016a</xref>: 349.</comment></tp:nomenclature-citation><tp:nomenclature-citation><tp:taxon-name>
                <tp:taxon-name-part taxon-name-part-type="genus">Pectapalochrus</tp:taxon-name-part>
              </tp:taxon-name><tp:type-species><tp:taxon-name>
                  <tp:taxon-name-part taxon-name-part-type="genus">Apalochrus</tp:taxon-name-part>
                  <tp:taxon-name-part taxon-name-part-type="species">omega</tp:taxon-name-part>
                </tp:taxon-name></tp:type-species><comment> Evers, 1965</comment></tp:nomenclature-citation></tp:nomenclature-citation-list></tp:nomenclature><tp:treatment-sec sec-type="Diagnosis"><title>Diagnosis</title><p>Body medium-sized, ranging from 2.8 to 4.7 mm in length. Antennae flabellate or strongly serrate, antennomere 2 very small and not conspicuous, antennomere 3 triangular (Fig. <xref ref-type="fig" rid="F9710531">2</xref>b). Tarsomere 2 of the fore tarsi bearing a special comb in male (Fig. <xref ref-type="fig" rid="F9710531">2</xref>g). Ultimate abdominal ventrite (apical sternite) shortened and divided in both male and female (Fig. <xref ref-type="fig" rid="F9710531">2</xref>h, Fig. <xref ref-type="fig" rid="F9710555">3</xref>b).</p></tp:treatment-sec><tp:treatment-sec sec-type="Distribution"><title>Distribution</title><p>China (new faunistic record: Ningxia), Russia, Mongolia, Armenia.</p></tp:treatment-sec><tp:treatment-sec><!--Section generated to contain objects referenced in tp:taxon-treatment.--><fig id="F9710531" position="float" orientation="portrait"><object-id xmlns:xlink="http://www.w3.org/1999/xlink" content-type="arpha" xlink:type="simple">67F51766-8FF5-595A-B558-A44D158016EE</object-id><object-id xmlns:xlink="http://www.w3.org/1999/xlink" content-type="doi" xlink:type="simple">10.3897/BDJ.11.e104877.figure2</object-id><label>Figure 2.</label><caption><p>Main characters of <italic><tp:taxon-name><tp:taxon-name-part taxon-name-part-type="genus" reg="Pectapalochrus">Pectapalochrus</tp:taxon-name-part><tp:taxon-name-part taxon-name-part-type="species" reg="omega">omega</tp:taxon-name-part></tp:taxon-name></italic> (Evers, 1965), male. <bold>a</bold> head; <bold>b</bold> antenna; <bold>c</bold> labium; <bold>d</bold> maxilla; <bold>e</bold> labrum; <bold>f</bold> mandible; <bold>g</bold> fore tarsi; <bold>h</bold> ultimate abdominal ventrite (apical sternite); <bold>i</bold> pygidium (apical tergite); <bold>j</bold> male genitalia, lateral view, <bold>k</bold> male genitalia, ventral view. Scale bars: 0.2 mm.</p></caption><graphic xmlns:xlink="http://www.w3.org/1999/xlink" xlink:href="bdj-11-e104877-g002.jpg" position="float" id="oo_834902.jpg" orientation="portrait" xlink:type="simple"><uri content-type="original_file" xlink:type="simple">https://binary.pensoft.net/fig/834902</uri></graphic></fig><fig id="F9710555" position="float" orientation="portrait"><object-id xmlns:xlink="http://www.w3.org/1999/xlink" content-type="arpha" xlink:type="simple">172A0981-A45C-5F16-9241-3E19965322CE</object-id><object-id xmlns:xlink="http://www.w3.org/1999/xlink" content-type="doi" xlink:type="simple">10.3897/BDJ.11.e104877.figure3</object-id><label>Figure 3.</label><caption><p><italic><tp:taxon-name><tp:taxon-name-part taxon-name-part-type="genus" reg="Pectapalochrus">Pectapalochrus</tp:taxon-name-part><tp:taxon-name-part taxon-name-part-type="species" reg="omega">omega</tp:taxon-name-part></tp:taxon-name></italic> (Evers, 1965), female: <bold>a</bold> pygidium (apical tergite); <bold>b</bold> ultimate abdominal ventrite (apical sternite); <bold>c</bold> ovipositor. Scale bars: 0.2 mm.</p></caption><graphic xmlns:xlink="http://www.w3.org/1999/xlink" xlink:href="bdj-11-e104877-g003.jpg" position="float" id="oo_834903.jpg" orientation="portrait" xlink:type="simple"><uri content-type="original_file" xlink:type="simple">https://binary.pensoft.net/fig/834903</uri></graphic></fig></tp:treatment-sec><ref-list><ref id="B9709512"><element-citation xmlns:xlink="http://www.w3.org/1999/xlink" publication-type="article" xlink:type="simple"><person-group person-group-type="author"><name name-style="western"><surname>Tshernyshev</surname><given-names>S. E.</given-names></name></person-group><year>2016</year><article-title><italic><tp:taxon-name><tp:taxon-name-part taxon-name-part-type="genus" reg="Pectapalochrus">Pectapalochrus</tp:taxon-name-part></tp:taxon-name></italic> gen. n., a new genus of soft-winged flower beetles of the tribe <tp:taxon-name>Apalochrini</tp:taxon-name> (<tp:taxon-name><tp:taxon-name-part taxon-name-part-type="order">Coleoptera</tp:taxon-name-part></tp:taxon-name>, <tp:taxon-name><tp:taxon-name-part taxon-name-part-type="family">Malachiidae</tp:taxon-name-part></tp:taxon-name>)</article-title><source>Entomological Review</source><volume>96</volume><fpage>348</fpage><lpage>354</lpage><pub-id pub-id-type="doi">10.1134/S0013873816030118</pub-id></element-citation></ref></ref-list></tp:taxon-treatment>
