# Supplementary material for: First record of the genus Pectapalochrus Tshernyshev, 2016 (Coleoptera, Malachiidae) from China
Source: Biodivers Data J. 2023 May 10;11:e104877. doi: 10.3897/BDJ.11.e104877 (PMC10848852; doi:10.3897/BDJ.11.e104877)
Supplement: XML Treatment for Pectapalochrus omega [file BDJ.11.e104877-treatment2.xml]

<!DOCTYPE tp:taxon-treatment
  PUBLIC "-//TaxonX//DTD Taxonomic Treatment Publishing DTD v0 20100105//EN" "tax-treatment-NSO.dtd">
<tp:taxon-treatment xmlns:tp="http://www.plazi.org/taxpub"><tp:treatment-meta><mixed-citation publication-type="journal"><person-group><name><surname>Tong</surname><given-names>Junbo</given-names></name><name><surname>Tshernyshev</surname><given-names>Sergei E.</given-names></name><name><surname>Liu</surname><given-names>Haoyu</given-names></name><name><surname>Yang</surname><given-names>Yuxia</given-names></name></person-group><article-title>First record of the genus <italic><tp:taxon-name><tp:taxon-name-part taxon-name-part-type="genus" reg="Pectapalochrus">Pectapalochrus</tp:taxon-name-part></tp:taxon-name></italic> Tshernyshev, 2016 (<tp:taxon-name><tp:taxon-name-part taxon-name-part-type="order">Coleoptera</tp:taxon-name-part></tp:taxon-name>, <tp:taxon-name><tp:taxon-name-part taxon-name-part-type="family">Malachiidae</tp:taxon-name-part></tp:taxon-name>) from China</article-title><source>Biodivers Data J</source><day>10</day><month>05</month><year>2023</year><volume>11</volume><pub-id pub-id-type="doi">10.3897/BDJ.11.e104877</pub-id></mixed-citation></tp:treatment-meta><tp:nomenclature><tp:taxon-name>
            <object-id xmlns:xlink="http://www.w3.org/1999/xlink" content-type="arpha" xlink:type="simple">895E6F47-4005-58D0-95A6-61BAAE7A572D</object-id>
            <tp:taxon-name-part taxon-name-part-type="genus">Pectapalochrus</tp:taxon-name-part>
            <tp:taxon-name-part taxon-name-part-type="species">omega</tp:taxon-name-part>
          </tp:taxon-name><tp:taxon-authority>(Evers, 1965)</tp:taxon-authority><tp:nomenclature-citation-list><tp:nomenclature-citation><tp:taxon-name>
                <tp:taxon-name-part taxon-name-part-type="genus" reg="Pectapalochrus"/>
                <tp:taxon-name-part taxon-name-part-type="genus" reg="Pectapalochrus"/>
                <tp:taxon-name-part taxon-name-part-type="species" reg="omega"/>
              </tp:taxon-name><comment><italic><tp:taxon-name><tp:taxon-name-part taxon-name-part-type="genus" reg="Apalochrus">Apalochrus</tp:taxon-name-part><tp:taxon-name-part taxon-name-part-type="species" reg="omega">omega</tp:taxon-name-part></tp:taxon-name></italic> Evers, 1965 - <xref ref-type="bibr" rid="B9709307">Evers 1965</xref>: 149 (type locality: Mongolia).</comment></tp:nomenclature-citation><tp:nomenclature-citation><tp:taxon-name>
                <tp:taxon-name-part taxon-name-part-type="genus" reg="Pectapalochrus"/>
                <tp:taxon-name-part taxon-name-part-type="genus" reg="Pectapalochrus"/>
                <tp:taxon-name-part taxon-name-part-type="species" reg="omega"/>
              </tp:taxon-name><comment><italic><tp:taxon-name><tp:taxon-name-part taxon-name-part-type="genus" reg="Flabellapalochrus">Flabellapalochrus</tp:taxon-name-part><tp:taxon-name-part taxon-name-part-type="species" reg="omega">omega</tp:taxon-name-part></tp:taxon-name></italic> (Evers, 1965): Evers, 1987 - <xref ref-type="bibr" rid="B9709335">Evers 1987</xref>: 59.</comment></tp:nomenclature-citation><tp:nomenclature-citation><tp:taxon-name>
                <tp:taxon-name-part taxon-name-part-type="genus" reg="Pectapalochrus"/>
                <tp:taxon-name-part taxon-name-part-type="genus" reg="Pectapalochrus"/>
                <tp:taxon-name-part taxon-name-part-type="species" reg="omega"/>
              </tp:taxon-name><comment><italic><tp:taxon-name><tp:taxon-name-part taxon-name-part-type="genus" reg="Dromanthomorphus">Dromanthomorphus</tp:taxon-name-part><tp:taxon-name-part taxon-name-part-type="species" reg="omega">omega</tp:taxon-name-part></tp:taxon-name></italic> (Evers, 1965): Wittmer, 1990 - <xref ref-type="bibr" rid="B9709530">Wittmer 1990</xref>: 112; Mayor, 2007 - <xref ref-type="bibr" rid="B9709549">Mayor 2007</xref>: 416.</comment></tp:nomenclature-citation><tp:nomenclature-citation><tp:taxon-name>
                <tp:taxon-name-part taxon-name-part-type="genus" reg="Pectapalochrus"/>
                <tp:taxon-name-part taxon-name-part-type="genus" reg="Pectapalochrus"/>
                <tp:taxon-name-part taxon-name-part-type="species" reg="omega"/>
              </tp:taxon-name><comment><italic><tp:taxon-name><tp:taxon-name-part taxon-name-part-type="genus" reg="Pectapalochrus">Pectapalochrus</tp:taxon-name-part><tp:taxon-name-part taxon-name-part-type="species" reg="omega">omega</tp:taxon-name-part></tp:taxon-name></italic> (Evers, 1965): Tshernyshev, 2016 - <xref ref-type="bibr" rid="B9709512">Tshernyshev 2016a</xref>: 351.</comment></tp:nomenclature-citation><tp:nomenclature-citation><tp:taxon-name>
                <tp:taxon-name-part taxon-name-part-type="genus" reg="Pectapalochrus"/>
                <tp:taxon-name-part taxon-name-part-type="genus" reg="Pectapalochrus"/>
                <tp:taxon-name-part taxon-name-part-type="species" reg="omega"/>
              </tp:taxon-name><comment><italic><tp:taxon-name><tp:taxon-name-part taxon-name-part-type="genus" reg="Apalochrus">Apalochrus</tp:taxon-name-part><tp:taxon-name-part taxon-name-part-type="species" reg="boops">boops</tp:taxon-name-part></tp:taxon-name></italic> Evers, 1968 - <xref ref-type="bibr" rid="B9709317">Evers 1968</xref>: 33. Synonymized by <xref ref-type="bibr" rid="B9709326">Evers 1969</xref>: 188.</comment></tp:nomenclature-citation></tp:nomenclature-citation-list></tp:nomenclature><tp:treatment-sec sec-type="materials"><title>Materials</title><list list-type="alpha-lower" list-content="occurrences"><list-item><p><bold>Type status:</bold> <named-content xmlns:xlink="http://www.w3.org/1999/xlink" content-type="dwc:typeStatus" xlink:type="simple">Other material</named-content>. <bold>Occurrence:</bold> recordedBy: <named-content xmlns:xlink="http://www.w3.org/1999/xlink" content-type="dwc:recordedBy" xlink:type="simple">Guodong Ren</named-content>; individualCount: <named-content xmlns:xlink="http://www.w3.org/1999/xlink" content-type="dwc:individualCount" xlink:type="simple">3</named-content>; sex: <named-content xmlns:xlink="http://www.w3.org/1999/xlink" content-type="dwc:sex" xlink:type="simple">1 male, 2 females</named-content>; lifeStage: <named-content xmlns:xlink="http://www.w3.org/1999/xlink" content-type="dwc:lifeStage" xlink:type="simple">adult</named-content>; occurrenceID: <named-content xmlns:xlink="http://www.w3.org/1999/xlink" content-type="dwc:occurrenceID" xlink:type="simple">FC88DCF7-9E42-5A67-8D3C-E8A8250B640F</named-content>; <bold>Location:</bold> country: <named-content xmlns:xlink="http://www.w3.org/1999/xlink" content-type="dwc:country" xlink:type="simple">China</named-content>; stateProvince: <named-content xmlns:xlink="http://www.w3.org/1999/xlink" content-type="dwc:stateProvince" xlink:type="simple">Ningxia</named-content>; county: <named-content xmlns:xlink="http://www.w3.org/1999/xlink" content-type="dwc:county" xlink:type="simple">Zhongwei</named-content>; municipality: <named-content xmlns:xlink="http://www.w3.org/1999/xlink" content-type="dwc:municipality" xlink:type="simple">Shapotou</named-content>; <bold>Event:</bold> year: <named-content xmlns:xlink="http://www.w3.org/1999/xlink" content-type="dwc:year" xlink:type="simple">1987</named-content>; month: <named-content xmlns:xlink="http://www.w3.org/1999/xlink" content-type="dwc:month" xlink:type="simple">6</named-content>; day: <named-content xmlns:xlink="http://www.w3.org/1999/xlink" content-type="dwc:day" xlink:type="simple">8</named-content>; <bold>Record Level:</bold> institutionID: <named-content xmlns:xlink="http://www.w3.org/1999/xlink" content-type="dwc:institutionID" xlink:type="simple">Museum of Hebei University</named-content>; institutionCode: <named-content xmlns:xlink="http://www.w3.org/1999/xlink" content-type="dwc:institutionCode" xlink:type="simple">MHBU</named-content></p></list-item><list-item><p><bold>Type status:</bold> <named-content xmlns:xlink="http://www.w3.org/1999/xlink" content-type="dwc:typeStatus" xlink:type="simple">Other material</named-content>. <bold>Occurrence:</bold> recordedBy: <named-content xmlns:xlink="http://www.w3.org/1999/xlink" content-type="dwc:recordedBy" xlink:type="simple">Guodong Ren</named-content>; individualCount: <named-content xmlns:xlink="http://www.w3.org/1999/xlink" content-type="dwc:individualCount" xlink:type="simple">1</named-content>; sex: <named-content xmlns:xlink="http://www.w3.org/1999/xlink" content-type="dwc:sex" xlink:type="simple">1 male</named-content>; lifeStage: <named-content xmlns:xlink="http://www.w3.org/1999/xlink" content-type="dwc:lifeStage" xlink:type="simple">adult</named-content>; occurrenceID: <named-content xmlns:xlink="http://www.w3.org/1999/xlink" content-type="dwc:occurrenceID" xlink:type="simple">ECC90ED4-65B2-5B5E-8A71-FA2142F862B8</named-content>; <bold>Location:</bold> country: <named-content xmlns:xlink="http://www.w3.org/1999/xlink" content-type="dwc:country" xlink:type="simple">China</named-content>; stateProvince: <named-content xmlns:xlink="http://www.w3.org/1999/xlink" content-type="dwc:stateProvince" xlink:type="simple">Ningxia</named-content>; county: <named-content xmlns:xlink="http://www.w3.org/1999/xlink" content-type="dwc:county" xlink:type="simple">Zhongwei</named-content>; locality: <named-content xmlns:xlink="http://www.w3.org/1999/xlink" content-type="dwc:locality" xlink:type="simple">Gantang, Shapotou</named-content>; <bold>Event:</bold> year: <named-content xmlns:xlink="http://www.w3.org/1999/xlink" content-type="dwc:year" xlink:type="simple">1987</named-content>; month: <named-content xmlns:xlink="http://www.w3.org/1999/xlink" content-type="dwc:month" xlink:type="simple">6</named-content>; <bold>Record Level:</bold> institutionID: <named-content xmlns:xlink="http://www.w3.org/1999/xlink" content-type="dwc:institutionID" xlink:type="simple">Museum of Hebei University</named-content>; institutionCode: <named-content xmlns:xlink="http://www.w3.org/1999/xlink" content-type="dwc:institutionCode" xlink:type="simple">MHBU</named-content></p></list-item><list-item><p><bold>Type status:</bold> <named-content xmlns:xlink="http://www.w3.org/1999/xlink" content-type="dwc:typeStatus" xlink:type="simple">Other material</named-content>. <bold>Occurrence:</bold> recordedBy: <named-content xmlns:xlink="http://www.w3.org/1999/xlink" content-type="dwc:recordedBy" xlink:type="simple">Kang Lou</named-content>; individualCount: <named-content xmlns:xlink="http://www.w3.org/1999/xlink" content-type="dwc:individualCount" xlink:type="simple">2</named-content>; sex: <named-content xmlns:xlink="http://www.w3.org/1999/xlink" content-type="dwc:sex" xlink:type="simple">2 female</named-content>; lifeStage: <named-content xmlns:xlink="http://www.w3.org/1999/xlink" content-type="dwc:lifeStage" xlink:type="simple">adult</named-content>; occurrenceID: <named-content xmlns:xlink="http://www.w3.org/1999/xlink" content-type="dwc:occurrenceID" xlink:type="simple">F444DB70-F6B2-5201-ACEA-6C3381451A88</named-content>; <bold>Location:</bold> country: <named-content xmlns:xlink="http://www.w3.org/1999/xlink" content-type="dwc:country" xlink:type="simple">China</named-content>; stateProvince: <named-content xmlns:xlink="http://www.w3.org/1999/xlink" content-type="dwc:stateProvince" xlink:type="simple">Ningxia</named-content>; county: <named-content xmlns:xlink="http://www.w3.org/1999/xlink" content-type="dwc:county" xlink:type="simple">Yanchi</named-content>; locality: <named-content xmlns:xlink="http://www.w3.org/1999/xlink" content-type="dwc:locality" xlink:type="simple">Qingyangjing</named-content>; verbatimElevation: <named-content xmlns:xlink="http://www.w3.org/1999/xlink" content-type="dwc:verbatimElevation" xlink:type="simple">1469</named-content>; verbatimLatitude: <named-content xmlns:xlink="http://www.w3.org/1999/xlink" content-type="dwc:verbatimLatitude" xlink:type="simple">37.96°N</named-content>; verbatimLongitude: <named-content xmlns:xlink="http://www.w3.org/1999/xlink" content-type="dwc:verbatimLongitude" xlink:type="simple">107.18°E</named-content>; <bold>Event:</bold> year: <named-content xmlns:xlink="http://www.w3.org/1999/xlink" content-type="dwc:year" xlink:type="simple">2017</named-content>; month: <named-content xmlns:xlink="http://www.w3.org/1999/xlink" content-type="dwc:month" xlink:type="simple">5</named-content>; day: <named-content xmlns:xlink="http://www.w3.org/1999/xlink" content-type="dwc:day" xlink:type="simple">19</named-content>; <bold>Record Level:</bold> institutionID: <named-content xmlns:xlink="http://www.w3.org/1999/xlink" content-type="dwc:institutionID" xlink:type="simple">Museum of Hebei University</named-content>; institutionCode: <named-content xmlns:xlink="http://www.w3.org/1999/xlink" content-type="dwc:institutionCode" xlink:type="simple">MHBU</named-content></p></list-item><list-item><p><bold>Type status:</bold> <named-content xmlns:xlink="http://www.w3.org/1999/xlink" content-type="dwc:typeStatus" xlink:type="simple">Other material</named-content>. <bold>Occurrence:</bold> recordedBy: <named-content xmlns:xlink="http://www.w3.org/1999/xlink" content-type="dwc:recordedBy" xlink:type="simple">Kang Lou</named-content>; individualCount: <named-content xmlns:xlink="http://www.w3.org/1999/xlink" content-type="dwc:individualCount" xlink:type="simple">1</named-content>; sex: <named-content xmlns:xlink="http://www.w3.org/1999/xlink" content-type="dwc:sex" xlink:type="simple">1 female</named-content>; lifeStage: <named-content xmlns:xlink="http://www.w3.org/1999/xlink" content-type="dwc:lifeStage" xlink:type="simple">adult</named-content>; occurrenceID: <named-content xmlns:xlink="http://www.w3.org/1999/xlink" content-type="dwc:occurrenceID" xlink:type="simple">5CE8568D-3B16-5F49-8558-C1810667F443</named-content>; <bold>Location:</bold> country: <named-content xmlns:xlink="http://www.w3.org/1999/xlink" content-type="dwc:country" xlink:type="simple">China</named-content>; stateProvince: <named-content xmlns:xlink="http://www.w3.org/1999/xlink" content-type="dwc:stateProvince" xlink:type="simple">Ningxia</named-content>; county: <named-content xmlns:xlink="http://www.w3.org/1999/xlink" content-type="dwc:county" xlink:type="simple">Yanchi</named-content>; locality: <named-content xmlns:xlink="http://www.w3.org/1999/xlink" content-type="dwc:locality" xlink:type="simple">Xijingtan</named-content>; verbatimElevation: <named-content xmlns:xlink="http://www.w3.org/1999/xlink" content-type="dwc:verbatimElevation" xlink:type="simple">1343</named-content>; verbatimLatitude: <named-content xmlns:xlink="http://www.w3.org/1999/xlink" content-type="dwc:verbatimLatitude" xlink:type="simple">37.87°N</named-content>; verbatimLongitude: <named-content xmlns:xlink="http://www.w3.org/1999/xlink" content-type="dwc:verbatimLongitude" xlink:type="simple">107.57°E</named-content>; <bold>Event:</bold> year: <named-content xmlns:xlink="http://www.w3.org/1999/xlink" content-type="dwc:year" xlink:type="simple">2017</named-content>; month: <named-content xmlns:xlink="http://www.w3.org/1999/xlink" content-type="dwc:month" xlink:type="simple">5</named-content>; day: <named-content xmlns:xlink="http://www.w3.org/1999/xlink" content-type="dwc:day" xlink:type="simple">27</named-content>; <bold>Record Level:</bold> institutionID: <named-content xmlns:xlink="http://www.w3.org/1999/xlink" content-type="dwc:institutionID" xlink:type="simple">Museum of Hebei University</named-content>; institutionCode: <named-content xmlns:xlink="http://www.w3.org/1999/xlink" content-type="dwc:institutionCode" xlink:type="simple">MHBU</named-content></p></list-item><list-item><p><bold>Type status:</bold> <named-content xmlns:xlink="http://www.w3.org/1999/xlink" content-type="dwc:typeStatus" xlink:type="simple">Other material</named-content>. <bold>Occurrence:</bold> recordedBy: <named-content xmlns:xlink="http://www.w3.org/1999/xlink" content-type="dwc:recordedBy" xlink:type="simple">Kang Lou</named-content>; individualCount: <named-content xmlns:xlink="http://www.w3.org/1999/xlink" content-type="dwc:individualCount" xlink:type="simple">1</named-content>; sex: <named-content xmlns:xlink="http://www.w3.org/1999/xlink" content-type="dwc:sex" xlink:type="simple">1 male</named-content>; lifeStage: <named-content xmlns:xlink="http://www.w3.org/1999/xlink" content-type="dwc:lifeStage" xlink:type="simple">adult</named-content>; occurrenceID: <named-content xmlns:xlink="http://www.w3.org/1999/xlink" content-type="dwc:occurrenceID" xlink:type="simple">2625194C-EB6B-5C7A-BE4F-B1021003ED0C</named-content>; <bold>Location:</bold> country: <named-content xmlns:xlink="http://www.w3.org/1999/xlink" content-type="dwc:country" xlink:type="simple">China</named-content>; stateProvince: <named-content xmlns:xlink="http://www.w3.org/1999/xlink" content-type="dwc:stateProvince" xlink:type="simple">Ningxia</named-content>; county: <named-content xmlns:xlink="http://www.w3.org/1999/xlink" content-type="dwc:county" xlink:type="simple">Yanchi</named-content>; locality: <named-content xmlns:xlink="http://www.w3.org/1999/xlink" content-type="dwc:locality" xlink:type="simple">Zhouzhuangzi</named-content>; verbatimElevation: <named-content xmlns:xlink="http://www.w3.org/1999/xlink" content-type="dwc:verbatimElevation" xlink:type="simple">1452</named-content>; verbatimLatitude: <named-content xmlns:xlink="http://www.w3.org/1999/xlink" content-type="dwc:verbatimLatitude" xlink:type="simple">37.74°N</named-content>; verbatimLongitude: <named-content xmlns:xlink="http://www.w3.org/1999/xlink" content-type="dwc:verbatimLongitude" xlink:type="simple">107.36°E</named-content>; <bold>Event:</bold> year: <named-content xmlns:xlink="http://www.w3.org/1999/xlink" content-type="dwc:year" xlink:type="simple">2017</named-content>; month: <named-content xmlns:xlink="http://www.w3.org/1999/xlink" content-type="dwc:month" xlink:type="simple">6</named-content>; day: <named-content xmlns:xlink="http://www.w3.org/1999/xlink" content-type="dwc:day" xlink:type="simple">10</named-content>; <bold>Record Level:</bold> institutionID: <named-content xmlns:xlink="http://www.w3.org/1999/xlink" content-type="dwc:institutionID" xlink:type="simple">Museum of Hebei University</named-content>; institutionCode: <named-content xmlns:xlink="http://www.w3.org/1999/xlink" content-type="dwc:institutionCode" xlink:type="simple">MHBU</named-content></p></list-item></list></tp:treatment-sec><tp:treatment-sec sec-type="Description"><title>Description</title><p><bold>Male.</bold> Length of body 3.5–4.7 mm, width at widest part of elytra 1.5–2.3 mm and at the base of elytra 1.2–1.6 mm.</p><p>Head capsule black. Antennae yellow to black: antennomere 1 yellow with a dark spot on inner side; 2 entirely yellow; 3–8 yellow to black; 9–11 entirely black. Mouthparts black. Pronotum black. Elytron with variable black and yellow markings, from black with a small yellow spot near apex to yellow with two black stripes at humerus and apical third. Scutellar shield black. Legs yellow to black (Fig. <xref ref-type="fig" rid="F9710520">1</xref>a). Ventral surface black. Vesicles yellow. Dorsum with double pubescence consisting of adpressed pubescence and sparse white stiff bristles. Sculptures evenly punctuated, stronger on elytra than on other parts.</p><p>Head almost as wide as pronotum (Fig. <xref ref-type="fig" rid="F9710520">1</xref>a). Frons flat, interocular area not depressed and lacking protuberances (Fig. <xref ref-type="fig" rid="F9710531">2</xref>a). Antennae long and flabellate, projecting beyond middle of elytra; antennomere 1 widened and club-shaped; 2 small and almost completely hidden by 1; 3 enlarged, right triangular; 4–10 serrate to flabellate and almost equal in length; 11 elongate and slender (Fig. <xref ref-type="fig" rid="F9710531">2</xref>b). Labial palps with 3 palpomeres, apical palpomere subcylindrical (Fig. <xref ref-type="fig" rid="F9710531">2</xref>c). Maxilla with cardo short; palpomere 2 triangular; palpomere 3 small; palpomere 4 cylindrical and robust (Fig. <xref ref-type="fig" rid="F9710531">2</xref>d). Clypeus distinct and membranous (Fig. <xref ref-type="fig" rid="F9710531">2</xref>e). Mandible robust, with a subapical tooth just behind apical tooth (Fig. <xref ref-type="fig" rid="F9710531">2</xref>f).</p><p>Pronotum subrounded, lateral sides evenly rounded, anterior margin slightly convex, posterior margin straight, with a distinct transverse depression at base (Fig. <xref ref-type="fig" rid="F9710520">1</xref>a).</p><p>Scutellar shield small and transverse, with smoothed edges (Fig. <xref ref-type="fig" rid="F9710520">1</xref>a).</p><p>Elytra subparallel, widened behind the base and evenly rounded at apices, base of elytra distinctly wider than pronotum. Humeri distinct, slightly protruding. Elytral apices evenly rounded (Fig. <xref ref-type="fig" rid="F9710520">1</xref>a).</p><p>Hind wings normally developed.</p><p>Legs slender. Hind femora not reaching elytral apices. All tibiae thin and straight (Fig. <xref ref-type="fig" rid="F9710520">1</xref>a). All tarsi with 5 tarsomeres; tarsomere 2 of the anterior tarsi with comb extending over the segment; tarsomere 5 longest and tarsomere 4 shortest in all legs. Claws long and sharp, with small rounded bases (Fig. <xref ref-type="fig" rid="F9710531">2</xref>g).</p><p>Metathorax simple, lacking appendages. Pygidium transverse, with almost straight distal side (Fig. <xref ref-type="fig" rid="F9710531">2</xref>i). Ultimate abdominal ventrite bilobed, short and transverse (Fig. <xref ref-type="fig" rid="F9710531">2</xref>h). Tegmen elongate; aedeagus wide, approximately parallel-sided for basal 2/3 in ventral view, then slightly narrowing to blunt apex; endophallus with two rows of small spines (Fig. <xref ref-type="fig" rid="F9710531">2</xref>j–k).</p><p><bold>Female.</bold> Length of body 3.5–4.6 mm, width at widest part of elytra 1.6–2.2 mm and at the base of elytra 1.1–1.6 mm.</p><p>Similar to male species, except for antennae short and serrate, fore-tarsi lacking comb, pronotum with an inconspicuous transverse depression at base (Fig. <xref ref-type="fig" rid="F9710520">1</xref>b).</p><p>Pygidium sub-trapezoid with apical margin almost straight (Fig. <xref ref-type="fig" rid="F9710555">3</xref>a). Ultimate abdominal ventrite divided, with long spiculum ventrale (Fig. <xref ref-type="fig" rid="F9710555">3</xref>b). Ovipositor elongate and membranous (Fig. <xref ref-type="fig" rid="F9710555">3</xref>c).</p></tp:treatment-sec><tp:treatment-sec sec-type="Diagnosis"><title>Diagnosis</title><p>This species is similar to <italic><tp:taxon-name><tp:taxon-name-part taxon-name-part-type="genus" reg="Pectapalochrus">P.</tp:taxon-name-part><tp:taxon-name-part taxon-name-part-type="species" reg="pectinicornis">pectinicornis</tp:taxon-name-part></tp:taxon-name></italic> (Erichson, 1840) in entirely black pronotum and yellow to black antennae and legs, but can be distinguished from the latter by the elytra with variable black and yellow markings, antennomere 3 scalene triangular in male and subcylindrical in female (Fig. <xref ref-type="fig" rid="F9710520">1</xref>, Fig. <xref ref-type="fig" rid="F9710531">2</xref>b). In <italic><tp:taxon-name><tp:taxon-name-part taxon-name-part-type="genus" reg="Pectapalochrus">P.</tp:taxon-name-part><tp:taxon-name-part taxon-name-part-type="species" reg="pectinicornis">pectinicornis</tp:taxon-name-part></tp:taxon-name></italic>, elytra are black with wide yellow rounded spots at apices, antennomere 3 is equicrural triangular in male and triangular in female (<xref ref-type="bibr" rid="B9709512">Tshernyshev 2016a</xref>).</p></tp:treatment-sec><tp:treatment-sec sec-type="Distribution"><title>Distribution</title><p>China (Ningxia); Mongolia (Fig. <xref ref-type="fig" rid="F9710557">4</xref>).</p></tp:treatment-sec><tp:treatment-sec><!--Section generated to contain objects referenced in tp:taxon-treatment.--><fig id="F9710520" position="float" orientation="portrait"><object-id xmlns:xlink="http://www.w3.org/1999/xlink" content-type="arpha" xlink:type="simple">C25E687F-EDD5-5551-85D3-0B989D473B73</object-id><object-id xmlns:xlink="http://www.w3.org/1999/xlink" content-type="doi" xlink:type="simple">10.3897/BDJ.11.e104877.figure1</object-id><label>Figure 1.</label><caption><p><italic><tp:taxon-name><tp:taxon-name-part taxon-name-part-type="genus" reg="Pectapalochrus">Pectapalochrus</tp:taxon-name-part><tp:taxon-name-part taxon-name-part-type="species" reg="omega">omega</tp:taxon-name-part></tp:taxon-name></italic> (Evers, 1965), habitus: <bold>a</bold> male, dorsal view; <bold>b</bold> female, dorsal view. Scale bars: 1.0 mm.</p></caption><graphic xmlns:xlink="http://www.w3.org/1999/xlink" xlink:href="bdj-11-e104877-g001.jpg" position="float" id="oo_834901.jpg" orientation="portrait" xlink:type="simple"><uri content-type="original_file" xlink:type="simple">https://binary.pensoft.net/fig/834901</uri></graphic></fig><fig id="F9710531" position="float" orientation="portrait"><object-id xmlns:xlink="http://www.w3.org/1999/xlink" content-type="arpha" xlink:type="simple">67F51766-8FF5-595A-B558-A44D158016EE</object-id><object-id xmlns:xlink="http://www.w3.org/1999/xlink" content-type="doi" xlink:type="simple">10.3897/BDJ.11.e104877.figure2</object-id><label>Figure 2.</label><caption><p>Main characters of <italic><tp:taxon-name><tp:taxon-name-part taxon-name-part-type="genus" reg="Pectapalochrus">Pectapalochrus</tp:taxon-name-part><tp:taxon-name-part taxon-name-part-type="species" reg="omega">omega</tp:taxon-name-part></tp:taxon-name></italic> (Evers, 1965), male. <bold>a</bold> head; <bold>b</bold> antenna; <bold>c</bold> labium; <bold>d</bold> maxilla; <bold>e</bold> labrum; <bold>f</bold> mandible; <bold>g</bold> fore tarsi; <bold>h</bold> ultimate abdominal ventrite (apical sternite); <bold>i</bold> pygidium (apical tergite); <bold>j</bold> male genitalia, lateral view, <bold>k</bold> male genitalia, ventral view. Scale bars: 0.2 mm.</p></caption><graphic xmlns:xlink="http://www.w3.org/1999/xlink" xlink:href="bdj-11-e104877-g002.jpg" position="float" id="oo_834902.jpg" orientation="portrait" xlink:type="simple"><uri content-type="original_file" xlink:type="simple">https://binary.pensoft.net/fig/834902</uri></graphic></fig><fig id="F9710555" position="float" orientation="portrait"><object-id xmlns:xlink="http://www.w3.org/1999/xlink" content-type="arpha" xlink:type="simple">172A0981-A45C-5F16-9241-3E19965322CE</object-id><object-id xmlns:xlink="http://www.w3.org/1999/xlink" content-type="doi" xlink:type="simple">10.3897/BDJ.11.e104877.figure3</object-id><label>Figure 3.</label><caption><p><italic><tp:taxon-name><tp:taxon-name-part taxon-name-part-type="genus" reg="Pectapalochrus">Pectapalochrus</tp:taxon-name-part><tp:taxon-name-part taxon-name-part-type="species" reg="omega">omega</tp:taxon-name-part></tp:taxon-name></italic> (Evers, 1965), female: <bold>a</bold> pygidium (apical tergite); <bold>b</bold> ultimate abdominal ventrite (apical sternite); <bold>c</bold> ovipositor. Scale bars: 0.2 mm.</p></caption><graphic xmlns:xlink="http://www.w3.org/1999/xlink" xlink:href="bdj-11-e104877-g003.jpg" position="float" id="oo_834903.jpg" orientation="portrait" xlink:type="simple"><uri content-type="original_file" xlink:type="simple">https://binary.pensoft.net/fig/834903</uri></graphic></fig><fig id="F9710557" position="float" orientation="portrait"><object-id xmlns:xlink="http://www.w3.org/1999/xlink" content-type="arpha" xlink:type="simple">F72F9302-EF30-50AC-9E1F-97F876AE72B5</object-id><object-id xmlns:xlink="http://www.w3.org/1999/xlink" content-type="doi" xlink:type="simple">10.3897/BDJ.11.e104877.figure4</object-id><label>Figure 4.</label><caption><p>Distribution map of <italic><tp:taxon-name><tp:taxon-name-part taxon-name-part-type="genus" reg="Pectapalochrus">Pectapalochrus</tp:taxon-name-part><tp:taxon-name-part taxon-name-part-type="species" reg="omega">omega</tp:taxon-name-part></tp:taxon-name></italic> (Evers, 1965) in Mongolia and Ningxia Autonomous Region of China (red circle).</p></caption><graphic xmlns:xlink="http://www.w3.org/1999/xlink" xlink:href="bdj-11-e104877-g004.jpg" position="float" id="oo_834904.jpg" orientation="portrait" xlink:type="simple"><uri content-type="original_file" xlink:type="simple">https://binary.pensoft.net/fig/834904</uri></graphic></fig></tp:treatment-sec><ref-list><ref id="B9709307"><element-citation xmlns:xlink="http://www.w3.org/1999/xlink" publication-type="article" xlink:type="simple"><person-group person-group-type="author"><name name-style="western"><surname>Evers</surname><given-names>A. M.J.</given-names></name></person-group><year>1965</year><article-title>59. <tp:taxon-name><tp:taxon-name-part taxon-name-part-type="family">Malachiidae</tp:taxon-name-part></tp:taxon-name> II. Ergebnisse der zoologischen Forschungen von Dr. Z. Kaszab in der Mongolei (<tp:taxon-name><tp:taxon-name-part taxon-name-part-type="order">Coleoptera</tp:taxon-name-part></tp:taxon-name>) (29. Beitrag zur Kenntnis der <tp:taxon-name><tp:taxon-name-part taxon-name-part-type="family">Malachiidae</tp:taxon-name-part></tp:taxon-name>)</article-title><source>Reichenbachia</source><volume>7</volume><fpage>147</fpage><lpage>150</lpage></element-citation></ref><ref id="B9709335"><element-citation xmlns:xlink="http://www.w3.org/1999/xlink" publication-type="article" xlink:type="simple"><person-group person-group-type="author"><name name-style="western"><surname>Evers</surname><given-names>A. M.J.</given-names></name></person-group><year>1987</year><article-title>Synopsis der Gattung <italic><tp:taxon-name><tp:taxon-name-part taxon-name-part-type="genus" reg="Apalochrus">Apalochrus</tp:taxon-name-part></tp:taxon-name></italic> Er. und der verwandten Gattungen der Welt (Col., <tp:taxon-name><tp:taxon-name-part taxon-name-part-type="family">Malachiidae</tp:taxon-name-part></tp:taxon-name>). 63. Beitrag zur Kenntnis der <tp:taxon-name><tp:taxon-name-part taxon-name-part-type="family">Malachiidae</tp:taxon-name-part></tp:taxon-name></article-title><source>Annalen Zoologische Wetenschappen</source><volume>253</volume><fpage>1</fpage><lpage>73</lpage></element-citation></ref><ref id="B9709530"><element-citation xmlns:xlink="http://www.w3.org/1999/xlink" publication-type="article" xlink:type="simple"><person-group person-group-type="author"><name name-style="western"><surname>Wittmer</surname><given-names>W.</given-names></name></person-group><year>1990</year><article-title>Die Familie <tp:taxon-name><tp:taxon-name-part taxon-name-part-type="family">Malachiidae</tp:taxon-name-part></tp:taxon-name> (<tp:taxon-name><tp:taxon-name-part taxon-name-part-type="order">Coleoptera</tp:taxon-name-part></tp:taxon-name>) auf Sulawesi</article-title><source>Tijdschrift voor Entomologie</source><volume>133</volume><fpage>107</fpage><lpage>120</lpage></element-citation></ref><ref id="B9709549"><element-citation xmlns:xlink="http://www.w3.org/1999/xlink" publication-type="chapter" xlink:type="simple"><person-group person-group-type="author"><name name-style="western"><surname>Mayor</surname><given-names>A. J.</given-names></name></person-group><year>2007</year><chapter-title>Family Malachiidae Fleming, 1821</chapter-title><person-group person-group-type="editor"><name name-style="western"><surname>Löbl</surname><given-names>I.</given-names></name><name name-style="western"><surname>Smetana</surname><given-names>A.</given-names></name></person-group><source>Catalogue of Palaearctic <tp:taxon-name><tp:taxon-name-part taxon-name-part-type="order">Coleoptera</tp:taxon-name-part></tp:taxon-name>. Volume 4. <tp:taxon-name><tp:taxon-name-part taxon-name-part-type="superfamily">Elateroidea</tp:taxon-name-part></tp:taxon-name> – <tp:taxon-name><tp:taxon-name-part taxon-name-part-type="superfamily">Derodontoidea</tp:taxon-name-part></tp:taxon-name> – <tp:taxon-name><tp:taxon-name-part taxon-name-part-type="superfamily">Bostrichoidea</tp:taxon-name-part></tp:taxon-name> – <tp:taxon-name><tp:taxon-name-part taxon-name-part-type="superfamily">Lymexyloidea</tp:taxon-name-part></tp:taxon-name> – <tp:taxon-name><tp:taxon-name-part taxon-name-part-type="superfamily">Cleroidea</tp:taxon-name-part></tp:taxon-name> – <tp:taxon-name><tp:taxon-name-part taxon-name-part-type="superfamily">Cucujoidea</tp:taxon-name-part></tp:taxon-name></source><publisher-name>Apollo Books</publisher-name><publisher-loc>Stenstrup</publisher-loc><size units="page">415-454</size></element-citation></ref><ref id="B9709512"><element-citation xmlns:xlink="http://www.w3.org/1999/xlink" publication-type="article" xlink:type="simple"><person-group person-group-type="author"><name name-style="western"><surname>Tshernyshev</surname><given-names>S. E.</given-names></name></person-group><year>2016</year><article-title><italic><tp:taxon-name><tp:taxon-name-part taxon-name-part-type="genus" reg="Pectapalochrus">Pectapalochrus</tp:taxon-name-part></tp:taxon-name></italic> gen. n., a new genus of soft-winged flower beetles of the tribe <tp:taxon-name>Apalochrini</tp:taxon-name> (<tp:taxon-name><tp:taxon-name-part taxon-name-part-type="order">Coleoptera</tp:taxon-name-part></tp:taxon-name>, <tp:taxon-name><tp:taxon-name-part taxon-name-part-type="family">Malachiidae</tp:taxon-name-part></tp:taxon-name>)</article-title><source>Entomological Review</source><volume>96</volume><fpage>348</fpage><lpage>354</lpage><pub-id pub-id-type="doi">10.1134/S0013873816030118</pub-id></element-citation></ref><ref id="B9709317"><element-citation xmlns:xlink="http://www.w3.org/1999/xlink" publication-type="article" xlink:type="simple"><person-group person-group-type="author"><name name-style="western"><surname>Evers</surname><given-names>A. M.J.</given-names></name></person-group><year>1968</year><article-title>135. <tp:taxon-name><tp:taxon-name-part taxon-name-part-type="family">Malachiidae</tp:taxon-name-part></tp:taxon-name> IV. Ergebnisse der zoologischen Forschungen von Dr. Z. Kaszab in der Mongolei (<tp:taxon-name><tp:taxon-name-part taxon-name-part-type="order">Coleoptera</tp:taxon-name-part></tp:taxon-name>) (39. Beitrag zur Kenntnis der <tp:taxon-name><tp:taxon-name-part taxon-name-part-type="family">Malachiidae</tp:taxon-name-part></tp:taxon-name>)</article-title><source>Reichenbachia</source><volume>11</volume><fpage>25</fpage><lpage>34</lpage></element-citation></ref><ref id="B9709326"><element-citation xmlns:xlink="http://www.w3.org/1999/xlink" publication-type="article" xlink:type="simple"><person-group person-group-type="author"><name name-style="western"><surname>Evers</surname><given-names>A. M.J.</given-names></name></person-group><year>1969</year><article-title>182. <tp:taxon-name><tp:taxon-name-part taxon-name-part-type="family">Malachiidae</tp:taxon-name-part></tp:taxon-name> V. Ergebnisse der zoologischen Forschungen von Dr. Z. Kaszab in der Mongolei (<tp:taxon-name><tp:taxon-name-part taxon-name-part-type="order">Coleoptera</tp:taxon-name-part></tp:taxon-name>) (44. Beitrag zur Kenntnis der <tp:taxon-name><tp:taxon-name-part taxon-name-part-type="family">Malachiidae</tp:taxon-name-part></tp:taxon-name>)</article-title><source>Reichenbachia</source><volume>12</volume><fpage>187</fpage><lpage>189</lpage></element-citation></ref></ref-list></tp:taxon-treatment>
